# Supplementary material for: Dithiothreitol Affects the Fertilization Response in Immature and Maturing Starfish Oocytes
Source: Biomolecules. 2023 Nov 17;13(11):1659. doi: 10.3390/biom13111659 (PMC10669828; doi:10.3390/biom13111659)
Supplement: Supplementary file 1 [file biomolecules-13-01659-s001.zip]

Archive with 1 entries (1 files):
- biomolecules-2657502-supplementary.pdf
